# Supplementary material for: Elastic modulus and toughness of orb spider glycoprotein glue
Source: PLoS One. 2018 May 30;13(5):e0196972. doi: 10.1371/journal.pone.0196972 (PMC5976159; doi:10.1371/journal.pone.0196972)
Supplement: S9 Table — (XLSX) [file pone.0196972.s011.xlsx]

## Sheet: Opell full data set
Species	Nom Hum	Ind	0% Extension Stress uN/um2 = MPa	25% Extension T Stress uN/um2 = MPa	50% Extension Stress uN/um2 = MPa	75% Extension Stress uN/um2 = MPa	100% Extenson Stress uN/um2 = MPa	True Strain 25% Extension	True Strain 50% Extension	True Strain 75% Extension	True Strain 100% Extension	25% Extension Toughness MJ/m3	50% Extension Toughness MJ/m3	75% Extension Toughness MJ/m3	100% Extension Toughness MJ/m3	Phase 1 Young's Modulus MPa	Phase 2 Young's Modulus MPa	Phase 1 Toughness MJ/m3	Phase 2 Toughness MJ/m3
Aa	20	1	0.0588214	0.0991803	0.166698	0.892102	1.8514	-1.72533	-0.677301	1.93397	2.95085	-0.136303	0.139324	1.38241	1.3949	-0.159275	0.464341	0.139324	2.77731
Aa	20	2	0.0629878	0.0985786	0.27757	0.818855	2.1617	-2.06974	0.390475	1.29199	2.57607	-0.1672	0.462702	0.494222	1.91363	0.549541	0.862067	0.462702	2.40785
Aa	20	3	0.00439428	0.0268279	0.0812717	0.241911	0.4657	0.682758	1.53276	1.98548	2.26243	0.0106586	0.0459423	0.0731557	0.0979871	0.0501562	0.526851	0.0459423	0.171143
Aa	20	4	0.00169587	0.00617053	0.0114448	0.0370781	0.0522028	-0.059012	0.756074	1.36372	2.4672	-0.000232106	0.00717903	0.0147423	0.0492601	0.0128942	0.0238193	0.00717903	0.0640024
Aa	20	5	0.0559078	0.313786	1.06863	2.20509	4.83974	0.728564	2.01678	2.38816	2.98802	0.134673	0.890425	0.607891	2.11297	0.502145	3.88278	0.890425	2.72086
Aa	20	6	0.0111582	0.0446353	0.0663153	0.114369	0.096389	1.50673	1.97258	2.2698	2.88293	0.0420328	0.025843	0.0268514	0.0646118	0.0279619	0.0330352	0.025843	0.0914632
Aa	20	7	0.0177964	0.0581508	0.0780883	0.083446	0.0537494	1.55907	1.91342	2.3068	2.62095	0.0592033	0.0241381	0.0317722	0.0215506	0.0315101	-0.0343993	0.0241381	0.0533228
Aa	20	8	0.0443308	0.236031	0.637959	2.13179	4.04295	0.619279	1.51217	2.01864	2.58011	0.086811	0.39019	0.701401	1.73346	0.392566	3.18837	0.39019	2.43486
Aa	20	9	0.000498534	0.00460078	0.0127783	0.0302047	0.0577504	1.0505	1.88515	2.49439	2.86839	0.00267842	0.00725272	0.0130935	0.0164476	0.00651394	0.0457388	0.00725272	0.029541
Aa	20	10	0.024567	0.312621	0.939254	2.2731	3.78327	1.73206	2.51865	3.17356	3.64746	0.292014	0.492358	1.0519	1.43507	0.363165	2.51948	0.492358	2.48697
Aa	20	11	0.0043385	0.00898994	0.0109018	0.0193526	0.0225914	-0.772818	-0.306823	0.554291	0.700508	-0.00515023	0.00463473	0.0130263	0.00306648	-0.0213912	0.0116045	0.00463473	0.0160927
Aa	20	12	0.00292033	0.075607	0.264916	0.877019	1.37344	1.72982	2.42012	3.02384	3.60945	0.0679189	0.117532	0.344707	0.658941	0.108257	0.93206	0.117532	1.00365
Aa	20	13	0.000911347	0.0103548	0.0294332	0.0779612	0.0951345	1.32981	2.04434	2.51406	3.0497	0.00749094	0.014215	0.0252226	0.0463582	0.0139516	0.0653513	0.014215	0.0715808
Aa	20	14	0.0176955	0.123187	0.223585	0.367759	0.389286	1.78533	2.3154	2.61945	2.93864	0.125761	0.0919074	0.0898982	0.12082	0.0889218	0.265871	0.0919074	0.210719
Aa	37	1	0.0175462	0.0078697	0.00124242	6.50041e-05	8.51226e-07	3.82579	4.22161	4.47054	4.64911	0.048618	0.00180337	0.000162732	5.87992e-06	-0.00252929	-0.0029042	0.048618	0.00197198
Aa	37	2	0.0687198	0.322627	1.61894	3.9945	7.52752	0.639641	2.3023	3.10013	3.80333	0.125161	1.61408	2.23929	4.05112	0.396953	3.93636	0.125161	7.90448
Aa	37	3	0.0311196	0.138363	0.459221	0.864736	0.56517	0.774013	2.09133	3.07723	3.6534	0.0655907	0.393602	0.652645	0.411936	0.138555	0.0678259	0.0655907	1.45818
Aa	37	4	0.0293177	0.285739	0.576188	0.77674	0.506283	2.41397	3.07236	3.43937	3.9108	0.380268	0.283741	0.248272	0.302424	0.106224	-0.0833743	0.380268	0.834437
Aa	37	5	0.0624702	0.475199	1.00556	1.57604	2.78103	1.69313	2.32743	2.62031	3.1041	0.455171	0.469622	0.378055	1.05396	0.243767	2.28599	0.455171	1.90163
Aa	37	6	0.0244016	0.0700607	0.0124023	0.00106349	6.60896e-05	3.06498	3.68047	3.92896	4.09639	0.144762	0.0253777	0.00167308	9.45611e-05	0.014897	-0.0296602	0.144762	0.0271454
Aa	37	7	0.00307726
Aa	37	8	0.00225852	0.0436649	0.0907473	0.150488	0.118318	1.70672	2.51136	3.15116	3.64871	0.0391892	0.0540772	0.0771706	0.0668723	0.0242608	0.0242414	0.0391892	0.19812
Aa	37	9	0.00318337	0.050001	0.0859807	0.117775	0.110417	2.98893	3.60068	4.00176	4.33113	0.0794821	0.0415936	0.0408612	0.0375792	0.0156637	0.0334536	0.0794821	0.120034
Aa	37	10	0.0482113	0.554545	0.59831	0.12488	0.0148293	2.78367	3.45515	3.97285	4.28846	0.838938	0.387058	0.187199	0.0220471	0.181894	-0.70019	0.838938	0.596304
Aa	37	11	0.0181913	0.16891	0.354477	0.63659	1.03474	1.83926	2.40448	2.65065	3.19066	0.172064	0.147914	0.121987	0.45126	0.0819449	0.865282	0.172064	0.72116
Aa	37	12	0.000644116	0.00762374	0.0198837	0.0489962	0.0605604	1.81892	2.38034	3.03572	3.47147	0.0075193	0.0077216	0.0225711	0.0238701	0.00383723	0.0372793	0.0075193	0.0541628
Aa	37	13	0.000752364
Aa	37	14	0.00169455	0.00599665	0.00342636	0.000116711	2.61186e-05	3.413	3.91098	4.27081	4.39235	0.013125	0.00234623	0.000637445	8.67954e-06	0.0012605	-0.00706375	0.013125	0.00299236
Aa	55	1
Aa	55	2	0.0380564	0.00493004	0.000771536	0.000299963	0	3.51235	3.69526	3.76778	3.82444	0.0754918	0.000521416	3.88542e-05	8.49804e-06	-0.00943139	-0.0227362	0.0754918	0.000568768
Aa	55	3	0.0904375	0.619043	0.94363	0.572689	0.17892	2.21645	2.67944	3.45039	3.76227	0.786264	0.36175	0.584503	0.117208	0.238492	0.701069	0.786264	1.06346
Aa	55	4	0.0142194	0.000143747	3.52266e-05	0.000236361	0	3.65311	3.94797	4.16051	4.34821	0.026235	2.63866e-05	2.88617e-05	2.21826e-05	-0.00385306	-0.000368031	0.026235	7.74309e-05
Aa	55	5	0.0019574	0.0155087	0.0476553	0.0375696	0.000978354	0.366861	1.28507	2.51415	3.91923	0.00320382	0.028999	0.0523742	0.0270813	0.0369385	0.03501	0.00320382	0.108454
Aa	55	6	0.00438614	0.00315099	0.00129306	0.000230097	7.71536e-05	2.4675	2.7154	2.88342	3.01374	0.00929895	0.000550824	0.000127963	2.00212e-05	-0.000500564	-0.00749491	0.00929895	0.000698808
Aa	55	7	0.00786726	0.0120883	0.175864	0.000751498	7.18771e-05	-0.442674	2.99979	3.13193	3.15128	-0.00441689	0.32351	0.0116685	7.96828e-06	-0.00953523	0.0475753	-0.00441689	0.335187
Aa	55	8	0.0286559	0.0817885	0.134422	0.328623	0.875563	0.51669	0.921424	1.65729	2.69328	0.0285328	0.0437539	0.17037	0.623758	0.102833	0.130045	0.0285328	0.837882
Aa	55	9	0.00440938	0.0509511	0.073259	0.045591	0.0258034	2.58457	3.40784	3.80352	4.0748	0.0715415	0.0511294	0.0235131	0.00968389	0.0180075	0.0270966	0.0715415	0.0843264
Aa	55	10	0.0374552	0.044053	0.0062078	0.000327493	8.24416e-05	3.49523	3.83078	3.91749	3.94876	0.142445	0.00843273	0.000283337	6.40795e-06	0.00188768	-0.112783	0.142445	0.00872248
Aa	55	11	0.00339189	0.095308	0.164254	0.0374064	0.00874128	2.87893	3.77556	4.27131	4.57152	0.142075	0.116366	0.0499869	0.00692683	0.0319272	0.076894	0.142075	0.17328
Aa	55	12	0.000621969	0.0018889	0.00103541	0.000130504	6.2884e-05	1.42728	2.40905	2.73198	2.9552	0.00179185	0.0014355	0.000188253	2.15845e-05	0.000887659	-0.000869344	0.00179185	0.00164534
Aa	55	13	0.000328062	0.000446335	0.000207642	4.81853e-05	7.66338e-06	2.03887	2.46568	2.64745	2.74035	0.000789449	0.000139562	2.32504e-05	2.59408e-06	5.80092e-05	-0.000559251	0.000789449	0.000165406
Aa	55	14	0.00108288	0.000652484	0.00035163	7.66734e-05	6.29248e-05	2.317	2.76997	2.93148	3.11802	0.00201041	0.000227417	3.45877e-05	1.30202e-05	-0.000185755	-0.000664179	0.00201041	0.000275025
Aa	72	1
Aa	72	2
Aa	72	3
Aa	72	4	0.00364799	0.0083921	0.0115458	0.00032989	9.19934e-05	0.0444562	2.5492	2.75011	2.79031	0.000267629	0.0249697	0.00119302	8.47979e-06		0.0012591		0.0264388
Aa	72	5	0.0200844	0.000355144	0.000606039	0.0027708	0.000121837	3.69352	3.96666	4.13951	4.31387	0.0377469	0.000131266	0.000291849	0.000252183		0.000918575		0.0384222
Aa	72	6	0.085707	0.120747	0.0191116	0.000318312	0.000129934	3.25659	3.62436	3.7413	3.77664	0.336167	0.025718	0.00113605	7.92089e-06		-0.276352		0.363029
Aa	72	7	0.0412666	0.0128457	0.00292762	5.65583e-05	3.12058e-05	3.19251	3.45124	3.53708	3.56616	0.0863771	0.00204052	0.000128077	1.27601e-06		-0.0383337		0.088547
Aa	72	8	0.0843799	0.0227524	0.01037	0.00309932	0.00148273	3.75742	3.87663	3.94914	3.98616	0.20127	0.0019743	0.000488322	8.48313e-05		-0.103868		0.203818
Aa	72	9	0.00487604	0.00501044	0.0070527	0.00664506	0.00504817	1.71993	2.86713	3.12971	3.33138	0.00850202	0.00691942	0.00179842	0.00117908		0.00178021		0.0183989
Aa	72	10	0.490966	2.8681	7.86303	1.46411	3.34865e-06	1.64058	3.6579	3.91606	3.91804	2.75542	10.824	1.20395	0.00144694		2.47603		14.7849
Aa	72	11	0.0199444	0.019529	0.0136674	0.0395529	0.0232609	3.7327	4.14574	4.41227	4.64909	0.0736712	0.00685565	0.00709233	0.00743807		-0.0141915		0.0950572
Aa	72	12	0.00101754	0.000132943	0.000487142	1.79645e-05	2.66874e-06	-2.62019	2.00739	2.50304	2.68861	-0.00150724	0.00143475	0.000125176	1.91447e-06		7.65409e-05		5.46013e-05
Aa	72	13	0.00010609	0.000242305	0.000116242	3.46102e-06	3.78381e-06	-0.0240789	0.997274	1.17492	1.29009	-4.19449e-06	0.000183102	1.06322e-05	4.17207e-07		-0.000123428		0.000189957
Aa	72	14	0.00103639	0.000454825	0.000181614	7.9914e-05	2.08702e-05	2.56239	2.8376	2.92508	3.06666	0.00191054	8.75755e-05	1.14394e-05	7.13472e-06		-0.000992756		0.00201669
Aa	90	1
Aa	90	2
Aa	90	3
Aa	90	4
Aa	90	5
Aa	90	6
Aa	90	7
Aa	90	8
Aa	90	9
Aa	90	10
Aa	90	11
Aa	90	12
Aa	90	13
Aa	90	14
Nc	20	1
Nc	20	2
Nc	20	3
Nc	20	4
Nc	20	5
Nc	20	6
Nc	20	7
Nc	20	8
Nc	20	10
Nc	20	11
Nc	20	12
Nc	20	13
Nc	20	15
Nc	20	16
Nc	37	1
Nc	37	2
Nc	37	3
Nc	37	4	0.00456913	0.0245679	0.052171	0.122709	0.210967	1.04716	1.52269	1.84365	2.26456	0.0152555	0.0182459	0.0280645	0.0702245	0.0911426		0.13179
Nc	37	5	0.00964121	0.025783	0.109411	0.291591	0.654313	-0.855062	1.39523	2.02175	2.577	-0.015145	0.152114	0.125618	0.262604	0.250164		0.525191
Nc	37	6
Nc	37	7	0.00510064	0.0216206	0.0538675	0.143214	0.249632	0.633174	1.39779	1.90413	2.31982	0.00845958	0.0288598	0.0498949	0.0816513	0.10541		0.168866
Nc	37	8	0.0116874	0.0910453	0.247292	0.446383	0.834342	1.33677	2.08644	2.37056	2.71417	0.068665	0.12682	0.0985432	0.220038	0.303096		0.514066
Nc	37	10	0.0138746	0.0336061	0.0808465	0.203655	0.361576	-0.306921	0.877408	1.62432	2.29067	-0.0072864	0.0677748	0.106249	0.18832	0.15179		0.355058
Nc	37	11
Nc	37	12
Nc	37	13
Nc	37	15	0.00107205	0.0046133	0.0206053	0.0597405	0.131752	-0.16121	1.49423	1.95818	2.40961	-0.000458267	0.020874	0.0186383	0.0432228	0.0542327		0.0822768
Nc	37	16
Nc	55	1	0.0452292	0.602155	1.41323	4.11228	7.78053	1.93287	2.40231	2.84827	3.22847	0.625653	0.473061	1.23206	2.26085	0.569452	7.70711	1.09871	3.49291
Nc	55	2	0.0112741	0.0210608	0.0672539	0.11617	0.174212	-0.419616	1.22948	1.7474	2.2739	-0.00678412	0.0728199	0.0474996	0.0764422	0.0455311	0.10241	0.0660358	0.123942
Nc	55	3	0.00405046	0.00276046	0.00603685	0.022863	0.064635			0.556729	1.86417				0.0571993
Nc	55	4	0.0045353	0.0346117	0.084714	0.184168	0.221448	2.14625	2.66161	2.9646	3.38317	0.0420096	0.0307478	0.0407342	0.0848886	0.0301241	0.189498	0.0727574	0.125623
Nc	55	5	0.0141589	0.112804	0.287039	0.780581	1.3069	1.1661	2.14997	2.79854	3.41261	0.0740257	0.196697	0.346213	0.640927	0.126923	0.807725	0.270722	0.98714
Nc	55	6
Nc	55	7	0.0415479	0.928696	1.664	3.67284	6.03935	2.8269	3.19329	3.51669	3.81469	1.37139	0.474961	0.862975	1.44714	0.508082	7.04103	1.84635	2.31012
Nc	55	8	0.00579821	0.0429558	0.0918217	0.224086	0.371688	1.65727	2.12797	2.55602	2.85829	0.0403992	0.0317197	0.0676128	0.0900431	0.0404252	0.383207	0.0721189	0.157656
Nc	55	10	0.0081555	0.126899	0.25488	0.550867	0.856035	2.50038	2.91331	3.36742	3.72921	0.168843	0.0788247	0.182949	0.254502	0.0846887	0.736798	0.247668	0.437451
Nc	55	11	0.0134264	0.0494663	0.0913249	0.161171	0.275608	0.507351	1.29652	1.88745	2.42958	0.0159543	0.055554	0.0746041	0.118395	0.0600827	0.162642	0.0715083	0.192999
Nc	55	12	0.0139207	0.174132	0.370401	0.980635	1.74211	2.31966	2.68027	3.05774	3.31709	0.218109	0.0981842	0.254985	0.353073	0.133002	2.15401	0.316294	0.608058
Nc	55	13	0.0165787	0.138384	0.373571	0.820879	1.47507	1.38994	2.24797	2.68053	3.214	0.107694	0.219635	0.25834	0.612403	0.158807	1.14023	0.32733	0.870743
Nc	55	15	0.0248701	0.505893	1.12112	3.00758	5.7806	2.33595	2.70622	3.14164	4.02755	0.619918	0.301215	0.898857	3.89278	0.405086	3.52635	0.921133	4.79164
Nc	55	16	0.0154004	0.222301	0.430543	0.965617	1.62628	2.34471	2.74334	3.02758	3.58453	0.27867	0.13012	0.198426	0.721783	0.151327	1.42147	0.40879	0.920209
Nc	72	1	0.0920379	1.75021	3.18449	6.18298	9.27562	3.02388	3.35163	3.64353	3.94061	2.78537	0.808676	1.36719	2.29619	0.548361	10.3419	2.78537	4.47206
Nc	72	2
Nc	72	3
Nc	72	4	0.00725907
Nc	72	5	0.0266044	0.962572	2.65478	6.97826	11.8455	3.07488	3.77716	4.21971	4.53339	1.5208	1.27019	2.13159	2.95228	0.304391	12.1533	1.5208	6.35405
Nc	72	6	0.0838572	1.96592	3.50812	6.23493	8.41842	3.41835	3.86082	4.23218	4.4975	3.50342	1.21105	1.80909	1.94391	0.550574	7.71236	3.50342	4.96405
Nc	72	7	0.130945	2.40977	3.74716	6.28782	9.45318	3.02634	3.29264	3.53057	3.74661	3.84453	0.819812	1.19379	1.70031	0.752996	12.5694	3.84453	3.71392
Nc	72	8	0.0869779	1.12836	2.17684	3.49417	5.39722	2.71362	3.0912	3.37537	3.9243	1.64898	0.623994	0.805747	2.4404	0.383761	3.86555	1.64898	3.87014
Nc	72	10	0.031034	0.663375	1.56102	3.20293	4.18249	2.73596	3.3319	3.90318	4.35553	0.949939	0.662799	1.36077	1.67041	0.231122	2.56095	0.949939	3.69398
Nc	72	11	0.0987334	1.5175	2.42276	4.25468	4.8946	3.24245	3.56775	3.84934	4.14608	2.62028	0.640897	0.94013	1.35748	0.437561	4.27414	2.62028	2.9385
Nc	72	12	0.0399082	0.765844	1.3725	3.13118	4.61302	3.18262	3.56265	3.88405	4.15642	1.2822	0.406316	0.723729	1.05464	0.228094	5.45759	1.2822	2.18469
Nc	72	13	0.0115996
Nc	72	15	0.0204455	0.325161	0.635342	1.474	2.26395	3.24654	3.5414	3.78515	4.08324	0.561012	0.141608	0.257072	0.557117	0.0938584	3.00575	0.561012	0.955796
Nc	72	16	0.0172159	0.742446	1.85883	4.89194	6.32193	3.31755	3.98213	4.39954	4.75294	1.26011	0.864381	1.40894	1.98144	0.218604	5.79016	1.26011	4.25476
Nc	90	1	0.0262874
Nc	90	2	0.0651406
Nc	90	3	0.0407309	0.809929	1.63283	3.66031	6.78534	2.69512	3.09377	3.55047	4.04344	1.14631	0.486901	1.20871	2.57466	0.285404	5.42558	1.14631	4.27027
Nc	90	4	0.00142681	0.00586932	0.00265677	0.000561596	0.000170714	3.44394	4.02455	4.37083	4.5926	0.0125637	0.00247517	0.000557239	8.12016e-05	0.00128995	-0.00437644	0.0125637	0.00311361
Nc	90	5	0.0359513	1.24596	3.39038	7.62086	9.28294	2.98574	3.73572	4.23843	4.65135	1.91372	1.73858	2.76772	3.49	0.405261	6.43551	1.91372	7.9963
Nc	90	6	0.0257336	0.97436	2.5148	6.91329	10.6611	2.97977	3.48085	3.87788	4.34329	1.49003	0.874169	1.87163	4.08962	0.318356	9.44565	1.49003	6.83542
Nc	90	7	0.0633202	3.13202	7.98905	18.1589	30.829	3.36108	4.03295	4.45451	4.8017	5.36989	3.73598	5.51152	8.50393	0.913012	29.7106	5.36989	17.7514
Nc	90	8	0.00685706	0.30919	0.972278	3.28335	6.72531	2.68606	3.3214	3.77604	4.18089	0.42446	0.407086	0.967399	2.02599	0.112556	6.69353	0.42446	3.40047
Nc	90	10	0.0151032
Nc	90	11	0.038766	1.91942	4.93918	15.3587	24.6708	3.34281	3.83546	4.24497	4.6713	3.27292	1.68946	4.15607	8.53278	0.562596	23.6072	3.27292	14.3783
Nc	90	12	0.0144202
Nc	90	13	0.0281625
Nc	90	15	0.0471214	2.0724	5.63482	15.7469		3.43159	3.92297	4.32265		3.63667	1.89355	4.27294		0.590186		3.63667
Nc	90	16	0.0330015
Va	20	4
Va	20	5
Va	20	6
Va	20	7
Va	20	8
Va	20	9
Va	20	10
Va	20	11
Va	20	12
Va	20	13
Va	20	14
Va	37	3	0.219201	5.80668	16.4816	42.8571	81.0323	1.64451	2.36879	2.78182	3.11516	4.95479	8.07146	12.2544	20.6485	6.86527	86.4862	4.95479	40.9744
Va	37	4	0.031346	0.10973	0.276341	0.805327	1.93918	-0.727884	0.697253	1.42769	2.02269	-0.0513433	0.275101	0.395047	0.816485	0.351371	1.25456	-0.0513433	1.48663
Va	37	5	1.01112	0.757906	1.32742	2.13375	4.68639	1.15868	1.76367	2.15788	2.83964	1.02487	0.630807	0.68221	2.32485	0.179341	3.12181	1.02487	3.63787
Va	37	6	0.852045	2.13795	3.9469	14.067	41.3167	-0.0810637	0.632974	1.88227	2.88262	-0.12119	2.17241	11.2524	27.7015	4.8894	16.6115	-0.12119	41.1262
Va	37	7	1.1704	1.7631	3.05578	5.53689	16.6806	1.27369	1.81745	2.19272	3.25815	1.86819	1.31015	1.6123	11.8356	1.03738	9.45702	1.86819	14.758
Va	37	8	0.162617	1.41143	3.87127	9.3199	20.8698	0.657721	1.59343	2.11259	2.70189	0.517641	2.47152	3.42416	8.8954	2.32747	15.3353	0.517641	14.7911
Va	37	9	0.304406	0.539635	1.24178	4.64278	8.78064	-0.304933	0.905976	2.24316	2.81939	-0.128688	1.07857	3.93436	3.86747	1.03466	3.94001	-0.128688	8.8804
Va	37	10	0.301055	0.817823	1.45208	2.37964	4.36665	1.17968	1.72688	1.97869	2.5953	0.659961	0.621037	0.482438	2.07992	0.666534	3.35616	0.659961	3.18339
Va	37	11	0.178866	0.570053	1.64514	3.29336	5.7553	0.519901	1.66415	2.04787	2.4659	0.194682	1.26737	0.947479	1.89135	0.88109	5.12648	0.194682	4.10619
Va	37	12	0.105866	0.351673	2.43135	6.43332	13.8602	0.537902	2.4386	2.86323	3.21561	0.123055	2.64484	1.88211	3.57554	0.953613	14.7087	0.123055	8.10249
Va	37	13	0.0226995	0.369514	1.61307	5.15893	9.38513	-1.25589	0.989053	1.61961	1.79249	-0.246287	2.22539	2.13506	1.25718	1.60798	9.67356	-0.246287	5.61763
Va	37	14	0.0294723	0.172091	0.38795	1.03567	2.09736	-0.748507	0.432464	1.15102	1.64258	-0.0754356	0.330696	0.511479	0.77003	0.828919	1.4126	-0.0754356	1.6122
Va	55	3	0.149962	0.935256	2.75855	15.1132	32.9271	0.213958	1.38194	2.65329	3.31374	0.116096	2.15715	11.3606	15.8641	3.67031	15.6168	0.116096	29.3818
Va	55	4	0.313037	0.656815	0.971152	2.36571	4.22856	1.61304	2.00112	2.6016	3.21453	0.782207	0.315883	1.00187	2.02091	0.213123	2.68449	0.782207	3.33867
Va	55	5	0.792223	0.913973	2.53427	3.91144	6.18304	1.59375	2.64218	2.93432	3.41157	1.35963	1.80761	0.941538	2.40878	0.0763916	4.7424	1.35963	5.15793
Va	55	6	1.49106	5.16117	8.76051	14.903	27.8198	1.74395	2.19848	2.55876	3.09285	5.80059	3.16388	4.26279	11.4088	2.10448	21.3104	5.80059	18.8354
Va	55	7	1.92216	2.60192	17.1399	36.1925	54.9484	0.902627	3.06468	3.82929	4.22919	2.04178	21.3414	20.3894	18.2234	0.753092	32.4673	2.04178	59.9542
Va	55	8	0.691679	14.1535	29.4156	62.3446	112.763	2.39445	2.93797	3.37326	3.82639	17.773	11.8403	19.9709	39.6737	5.62207	93.8147	17.773	71.4849
Va	55	9	1.0237	8.15427	23.61	51.4296	84.1619	2.52537	3.42221	3.95226	4.41113	11.5889	14.2437	19.8874	31.1094	2.82357	61.2302	11.5889	65.2406
Va	55	10	0.61548	0.325919	1.70602	3.91717	5.95769	0.33024	2.22018	2.82119	3.16331	0.155444	1.92012	1.68978	1.68921	-0.876822	4.50805	0.155444	5.29912
Va	55	11	0.254272	0.689898	2.24329	4.29482	8.81803	0.878935	2.09049	2.45743	3.14166	0.414932	1.77686	1.19953	4.48615	0.495629	6.25467	0.414932	7.46255
Va	55	12	0.642752	5.0621	10.6829	23.5525	42.5178	2.74213	3.20399	3.61682	4.08127	7.82172	3.63598	7.06673	15.3431	1.61165	36.2882	7.82172	26.0458
Va	55	13	0.143957	0.380051	1.57437	5.01606	12.8323	0.551841	1.90888	2.66711	3.50202	0.144584	1.32611	2.49853	7.45087	0.427831	7.0665	0.144584	11.2755
Va	55	14	0.138995	0.517389	0.959821	2.19775	4.6891	1.68753	2.10795	2.54154	3.15592	0.553833	0.310526	0.684543	2.11557	0.22423	3.55858	0.553833	3.11064
Va	72	3	0.518593	16.9616	36.9374	122.107	156.954	3.10008	3.59874	3.99499	4.494	27.0951	13.4386	31.5111	69.6274	5.30407	134.058	27.0951	114.577
Va	72	4	0.0890272	0.369502	1.21558	2.86101	5.11469	2.09898	2.96088	3.41469	3.91999	0.481222	0.68309	0.925002	2.01506	0.133624	4.06533	0.481222	3.62316
Va	72	5	1.41775	22.9428	49.4086	98.9339	154.92	3.60573	4.15122	4.55144	4.91364	43.9188	19.7336	29.6849	45.9723	5.96969	138.39	43.9188	95.3908
Va	72	6	0.205029	2.16233	6.99163	16.5222	33.9029	1.96418	2.88474	3.34491	3.8512	2.32497	4.21335	5.41019	12.765	0.996498	27.845	2.32497	22.3886
Va	72	7	1.21561	3.54976	5.56873	10.7438	15.6594	3.3769	3.62154	3.9405	4.26255	8.04609	1.11539	2.60152	4.25161	0.691211	15.7418	8.04609	7.96852
Va	72	8	1.41665	21.6283	43.3121	89.4552	161.756	2.81526	3.30747	3.76028	4.26756	32.4387	15.9823	30.0592	63.717	7.17933	123.368	32.4387	109.758
Va	72	9	0.965155	12.3335	26.7309	55.544	83.5242	3.22244	3.80423	4.2171	4.62998	21.4271	11.3637	16.9841	28.7098	3.52787	68.7778	21.4271	57.0576
Va	72	10	0.460883	1.59929	3.41181	7.32697	12.5445	2.90195	3.4163	3.79061	4.2366	2.98926	1.28872	2.00984	4.4312	0.39229	11.1334	2.98926	7.72975
Va	72	11	0.722904	2.21424	6.11641	11.891	19.3008	1.92822	2.95998	3.47897	4.04553	2.83173	4.2976	4.67286	8.83609	0.773428	12.1452	2.83173	17.8065
Va	72	12	0.499381	5.14985	12.4121	28.4079	46.2498	3.24289	3.82595	4.25711	4.70729	9.15991	5.11983	8.80001	16.8047	1.43405	38.3933	9.15991	30.7246
Va	72	13	0.146959	1.29209	3.06552	9.49533	19.7352	2.23606	2.81342	3.37825	4.09925	1.6089	1.25795	3.54738	10.5376	0.512121	12.9641	1.6089	15.3429
Va	72	14	0.341079	5.1747	13.52	33.3988	57.6252	3.53107	4.132	4.61016	4.97841	9.73831	5.61711	11.2172	16.76	1.36888	52.1085	9.73831	33.5944
Va	90	3	0.214714	4.59398	7.80926	8.67488	9.92199	4.33672	4.96956	5.37335	5.66986	10.427	3.92466	3.32801	2.75711	1.00981	3.01691	10.427	10.0098
Va	90	4	0.66684	3.99212	9.96517	13.462	14.5277	3.76686	4.64164	5.07856	5.49638	8.77483	6.10473	5.11794	5.8473	0.882771	5.33795	8.77483	17.07
Va	90	5	3.11681	44.7538	73.2802	76.7228	63.9104	4.23063	4.8876	5.30552	5.64672	101.262	38.772	31.3449	23.9921	9.8418	-12.3429	101.262	94.1089
Va	90	6	0.224698	2.03532	2.28756	0.00400348	0.00166955	3.7416	3.95958	4.65789	4.64625	4.22804	0.471164	0.800105	-3.30258e-05	0.483917	-3.32898	4.22804	1.27124
Va	90	7	0.459986	7.9905	12.244	9.78339	10.1427	4.13912	4.72056	5.10395	5.36184	17.4888	5.88258	4.22255	2.56939	1.81935	-3.27673	17.4888	12.6745
Va	90	8
Va	90	9	0.671626	8.32224	19.8288	48.2361	81.2315	3.40483	3.93628	4.41369	4.91845	15.3113	7.48037	16.2475	32.6748	2.24699	62.5176	15.3113	56.4027
Va	90	10	0.632663	3.84019	7.79846	12.524	5.52561	3.85524	4.38787	4.87391	5.46823	8.62195	3.0996	4.9387	5.3637	0.831992	-2.10379	8.62195	13.402
Va	90	11	1.6139	14.5851	28.6878	64.4574	86.501	3.40044	3.85269	4.45237	4.91128	27.5419	9.78506	27.9284	34.6383	3.81456	54.6136	27.5419	72.3517
Va	90	12	2.53421	27.4683	56.5628	104.114	132.146	3.77782	4.34719	4.91673	5.28948	56.6719	23.9224	45.7559	44.034	6.60012	80.2111	56.6719	113.712
Va	90	13	1.21962	11.4882	26.2592	58.6443	106.757	3.03085	3.5842	4.0079	4.47668	19.2578	10.4438	17.987	38.7678	3.38803	90.1953	19.2578	67.1987
Va	90	14	0.718574	5.27526	14.2648	35.7783	59.4689	3.85715	4.48753	4.95591	5.32546	11.5596	6.15877	11.7196	17.5993	1.18136	53.9473	11.5596	35.4777
